# Supplementary material for: Surface Wettability Tuning of Acrylic Resin Photoresist and Its Aging Performance
Source: Sensors (Basel). 2021 Jul 19;21(14):4866. doi: 10.3390/s21144866 (PMC8309867; doi:10.3390/s21144866)
Supplement: Supplementary file 1 [file sensors-21-04866-s001.zip]

Archive with 1 entries (1 files):
- sensors-1284689-supplementary.pdf
